# Supplementary material for: Comparative Transcriptomics in East African Cichlids Reveals Sex- and Species-Specific Expression and New Candidates for Sex Differentiation in Fishes
Source: Genome Biol Evol. 2014 Sep 17;6(9):2567–85. doi: 10.1093/gbe/evu200 (PMC4202336; doi:10.1093/gbe/evu200)
Supplement: Supplementary Data [file supp_evu200_SupplementaryMaterialTable4.xlsx]

## Sheet: Up_in_Testis
Supplementary Material Table 4 Distribution of transcripts on the Nile tilapia Linkage groups
	Transcript number
LG_Tilapia	in_all_4species	in_all_4species_normalized	in_all_4species_normalized_percentage	Aburtoni_unique	Aburtoni_unique_normalized	Aburtoni_unique_normalized_percentage	Ecyanostictus_unique	Ecyanostictus_unique_normalized	Ecyanostictus_unique_normalized_percentage	Jornatus_unique	Jornatus_unique_normalized	Jornatus_unique_normalized_percentage	Oventralis_unique	Oventralis_unique_normalized	Oventralis_unique_normalized_percentage	annotated_transcripts_per_LG
1	197	9.82054	3.51532	49	2.44267	3.58305	62	3.09073	3.00596	41	2.04387	2.16275	81	4.03789	4.62096	2006
2	235	14.0299	5.02207	43	2.56716	3.76567	82	4.89552	4.76126	43	2.56716	2.71648	60	3.58209	4.09935	1675
3	147	14.2029	5.08402	28	2.70531	3.96831	58	5.60386	5.45018	48	4.63768	4.90743	33	3.18841	3.64882	1035
4	296	11.1572	3.99378	73	2.7516	4.03621	181	6.82247	6.63536	129	4.86242	5.14524	89	3.35469	3.83912	2653
5	300	10.8264	3.87538	66	2.38181	3.49378	157	5.66582	5.51044	98	3.53663	3.74233	131	4.72754	5.4102	2771
6	376	12.4256	4.44784	147	4.8579	7.12585	113	3.7343	3.63189	124	4.09782	4.33616	78	2.57766	2.94988	3026
7	553	13.8666	4.96364	115	2.88365	4.22991	109	2.7332	2.65824	200	5.01505	5.30674	167	4.18756	4.79225	3988
8_24	305	12.1417	4.3462	32	1.27389	1.86861	192	7.64331	7.43369	121	4.81688	5.09705	95	3.78185	4.32795	2512
9	216	15.4839	5.54255	22	1.57706	2.31332	62	4.44444	4.32256	55	3.94265	4.17197	29	2.07885	2.37904	1395
10	100	8.12348	2.90785	43	3.4931	5.12387	58	4.71162	4.5824	49	3.9805	4.21203	76	6.17384	7.06535	1231
11	362	12.751	4.56429	44	1.54984	2.2734	132	4.64952	4.52201	89	3.13491	3.31725	127	4.47341	5.11937	2839
12	347	12.5907	4.50692	54	1.95936	2.8741	107	3.88244	3.77596	108	3.91872	4.14665	144	5.22496	5.97946	2756
13	371	13.5352	4.84501	94	3.42941	5.03045	69	2.51733	2.44829	84	3.06457	3.24282	120	4.37796	5.01015	2741
14	267	10.9561	3.9218	106	4.34961	6.38026	76	3.11859	3.03306	89	3.65203	3.86445	67	2.74928	3.14628	2437
15	280	13.3143	4.76594	65	3.09082	4.5338	112	5.32573	5.17967	85	4.04184	4.27693	68	3.23348	3.70039	2103
16_21	241	10.7637	3.85295	102	4.55561	6.68243	77	3.43904	3.34472	82	3.66235	3.87537	72	3.21572	3.68008	2239
17	263	11.6681	4.17668	70	3.10559	4.55546	91	4.03727	3.92655	103	4.56965	4.83544	92	4.08163	4.67103	2254
18	318	13.4121	4.80093	55	2.3197	3.40266	128	5.39857	5.25051	106	4.47069	4.73072	87	3.66934	4.1992	2371
19	234	9.43929	3.37885	80	3.22711	4.73371	72	2.9044	2.82474	207	8.35014	8.83582	101	4.07422	4.66255	2479
20	351	12.5178	4.48084	86	3.06705	4.49892	123	4.38659	4.26629	79	2.8174	2.98128	101	3.602	4.12213	2804
22	241	12.6642	4.53323	36	1.89175	2.77493	91	4.78192	4.65078	88	4.62428	4.89324	56	2.94272	3.36766	1903
23	207	12.5455	4.49072	60	3.63636	5.33403	66	4	3.8903	84	5.09091	5.38702	72	4.36364	4.99375	1650
UNK	1426	11.1276	3.98319	648	5.05657	7.41728	645	5.03316	4.89513	462	3.60515	3.81484	472	3.68318	4.21504	12815
total/one percent		2.79364			0.681729			1.0282			0.945033			0.873819

## Sheet: Up_in_Ovary
Supplementary Material Table 4 Distribution of transcripts on the Nile tilapia Linkage groups
	Transcript number
LG_Tilapia	in_all_4species	in_all_4species_normalized	in_all_4species_normalized_percentage	Aburtoni_unique	Aburtoni_unique_normalized	Aburtoni_unique_normalized_percentage	Ecyanostictus_unique	Ecyanostictus_unique_normalized	Ecyanostictus_unique_normalized_percentage	Jornatus_unique	Jornatus_unique_normalized	Jornatus_unique_normalized_percentage	Oventralis_unique	Oventralis_unique_normalized	Oventralis_unique_normalized_percentage	annotated_transcripts_per_LG
1	372	18.5444	6.30514	55	2.74177	4.01094	70	3.48953	4.72385	46	2.29312	2.45256	77	3.83848	4.84362	2006
2	168	10.0299	3.41018	57	3.40299	4.97822	74	4.41791	5.98062	74	4.41791	4.72509	70	4.1791	5.27343	1675
3	119	11.4976	3.90921	28	2.70531	3.9576	41	3.96135	5.36257	42	4.05797	4.34012	33	3.18841	4.02331	1035
4	309	11.6472	3.96008	73	2.7516	4.02532	66	2.48775	3.36772	129	4.86242	5.2005	71	2.67622	3.377	2653
5	298	10.7542	3.65647	103	3.71707	5.4377	74	2.67052	3.61513	121	4.36665	4.67027	92	3.3201	4.18949	2771
6	343	11.3351	3.85396	128	4.23001	6.18807	64	2.115	2.86312	85	2.80899	3.0043	127	4.19696	5.29596	3026
7	510	12.7884	4.34808	160	4.01204	5.8692	142	3.56068	4.82017	162	4.06219	4.34463	70	1.75527	2.21489	3988
8_24	291	11.5844	3.93873	55	2.18949	3.203	38	1.51274	2.04783	79	3.1449	3.36357	80	3.18471	4.01865	2512
9	187	13.405	4.55774	76	5.44803	7.96991	30	2.15054	2.91123	44	3.15412	3.37343	38	2.72401	3.43731	1395
10	202	16.4094	5.57925	43	3.4931	5.11004	62	5.03656	6.81809	50	4.06174	4.34415	46	3.7368	4.7153	1231
11	344	12.1169	4.11979	76	2.677	3.91618	59	2.0782	2.8133	161	5.67101	6.06532	75	2.64178	3.33354	2839
12	450	16.328	5.55157	80	2.90276	4.24644	113	4.10015	5.55045	121	4.39042	4.69569	84	3.0479	3.84601	2756
13	276	10.0693	3.4236	105	3.83072	5.60395	83	3.02809	4.09919	107	3.90368	4.17511	130	4.74279	5.98473	2741
14	343	14.0747	4.78543	63	2.58515	3.78181	111	4.55478	6.1659	82	3.36479	3.59875	70	2.87238	3.62454	2437
15	236	11.2221	3.81553	88	4.1845	6.1215	51	2.42511	3.28292	76	3.61388	3.86516	116	5.51593	6.96031	2103
16_21	294	13.1309	4.46453	47	2.09915	3.07085	55	2.45645	3.32535	82	3.66235	3.91699	87	3.88566	4.90315	2239
17	338	14.9956	5.09853	47	2.08518	3.05041	91	4.03727	5.46533	157	6.96539	7.4497	60	2.66193	3.35898	2254
18	267	11.2611	3.8288	63	2.65711	3.88708	83	3.50063	4.73888	42	1.7714	1.89457	61	2.57275	3.24645	2371
19	375	15.1271	5.14325	51	2.05728	3.00959	75	3.02541	4.09557	100	4.03388	4.31436	77	3.10609	3.91944	2479
20	347	12.3752	4.2076	115	4.10128	5.99976	53	1.89016	2.55875	123	4.38659	4.69159	83	2.96006	3.73517	2804
22	214	11.2454	3.82347	45	2.36469	3.4593	54	2.83762	3.84135	76	3.99369	4.27138	102	5.35996	6.7635	1903
23	245	14.8485	5.04853	35	2.12121	3.10312	23	1.39394	1.88701	111	6.72727	7.19502	71	4.30303	5.42981	1650
UNK	1195	9.32501	3.17053	347	2.70776	3.96119	915	7.14007	9.66566	485	3.78463	4.04777	356	2.77799	3.50543	12815
total/one percent		2.94115			0.683574			0.738705			0.93499			0.792483

## Sheet: Up_in_Male
Supplementary Material Table 4 Distribution of transcripts on the Nile tilapia Linkage groups
	Transcript number
LG_Tilapia	in_all_4species	in_all_4species_normalized	in_all_4species_normalized_percentage	Aburtoni_unique	Aburtoni_unique_normalized	Aburtoni_unique_normalized_percentage	Ecyanostictus_unique	Ecyanostictus_unique_normalized	Ecyanostictus_unique_normalized_percentage	Jornatus_unique	Jornatus_unique_normalized	Jornatus_unique_normalized_percentage	Oventralis_unique	Oventralis_unique_normalized	Oventralis_unique_normalized_percentage	annotated_transcripts_per_LG	notexpressed transcripts all four species
1	81	4.03789	3.40408	26	1.29611	2.83164	80	3.98804	3.6354	53	2.64207	3.13082	52	2.59222	3.58572	2006	1925
2	96	5.73134	4.83172	56	3.34328	7.30414	81	4.83582	4.40822	28	1.67164	1.98087	57	3.40299	4.70721	1675	1579
3	43	4.15459	3.50246	25	2.41546	5.2771	73	7.05314	6.42948	46	4.44444	5.26661	28	2.70531	3.74215	1035	992
4	104	3.92009	3.30477	57	2.14851	4.6939	105	3.95778	3.60782	95	3.58085	4.24326	110	4.14625	5.73534	2653	2549
5	124	4.47492	3.77251	55	1.98484	4.33633	184	6.6402	6.05305	75	2.7066	3.20729	87	3.13966	4.34297	2771	2647
6	145	4.7918	4.03965	70	2.31328	5.05388	142	4.69266	4.27772	96	3.1725	3.75938	65	2.14805	2.97131	3026	2881
7	231	5.79238	4.88317	88	2.20662	4.82085	143	3.58576	3.26869	158	3.96189	4.69478	123	3.08425	4.26632	3988	3757
8_24	170	6.76752	5.70525	38	1.51274	3.30491	160	6.36943	5.80622	61	2.42834	2.87756	97	3.86146	5.34141	2512	2342
9	94	6.73835	5.68066	15	1.07527	2.34916	80	5.73477	5.22768	108	7.74194	9.17409	29	2.07885	2.87559	1395	1301
10	43	3.4931	2.9448	27	2.19334	4.79183	48	3.89927	3.55448	61	4.95532	5.87199	58	4.71162	6.51739	1231	1188
11	158	5.56534	4.69177	50	1.76118	3.84769	101	3.55759	3.24302	68	2.39521	2.83829	133	4.68475	6.48022	2839	2681
12	173	6.27721	5.2919	46	1.66909	3.64649	161	5.8418	5.32525	98	3.55588	4.21367	86	3.12046	4.31641	2756	2583
13	115	4.19555	3.53699	77	2.80919	6.1373	132	4.81576	4.38994	84	3.06457	3.63148	64	2.33491	3.22979	2741	2626
14	108	4.43168	3.73606	63	2.58515	5.64782	79	3.24169	2.95505	63	2.58515	3.06336	72	2.95445	4.08678	2437	2329
15	150	7.13267	6.01308	47	2.2349	4.88264	108	5.13552	4.68142	99	4.70756	5.5784	70	3.32858	4.60429	2103	1953
16_21	120	5.35954	4.51827	27	1.2059	2.63454	131	5.85083	5.33348	73	3.26038	3.86351	85	3.79634	5.25132	2239	2119
17	112	4.96894	4.18899	40	1.77462	3.87706	89	3.94854	3.59939	81	3.59361	4.25838	94	4.17036	5.7687	2254	2142
18	115	4.85027	4.08895	35	1.47617	3.22502	125	5.27204	4.80587	72	3.03669	3.59844	49	2.06664	2.8587	2371	2256
19	102	4.11456	3.46872	64	2.58169	5.64026	57	2.29931	2.096	107	4.31626	5.11471	91	3.67084	5.07772	2479	2377
20	127	4.52924	3.81831	70	2.49643	5.45401	73	2.60342	2.37322	92	3.28103	3.88797	97	3.45934	4.78517	2804	2677
22	82	4.30899	3.63262	25	1.31372	2.8701	92	4.83447	4.40699	109	5.7278	6.78737	27	1.41881	1.96259	1903	1821
23	138	8.36364	7.05083	15	0.909091	1.98611	98	5.93939	5.41421	74	4.48485	5.31449	25	1.51515	2.09585	1650	1512
UNK	592	4.61959	3.89447	316	2.46586	5.38722	718	5.60281	5.10739	394	3.07452	3.64327	500	3.90168	5.39703	12815	12223
total/one percent		1.18619			0.457724			1.097			0.843891			0.72293
	2493

## Sheet: Up_in_Female
Supplementary Material Table 4 Distribution of transcripts on the Nile tilapia Linkage groups
	Transcript number
LG_Tilapia	in_all_4species	in_all_4species_normalized	in_all_4species_normalized_percentage	Aburtoni_unique	Aburtoni_unique_normalized	Aburtoni_unique_normalized_percentage	Ecyanostictus_unique	Ecyanostictus_unique_normalized	Ecyanostictus_unique_normalized_percentage	Jornatus_unique	Jornatus_unique_normalized	Jornatus_unique_normalized_percentage	Oventralis_unique	Oventralis_unique_normalized	Oventralis_unique_normalized_percentage	annotated_transcripts_per_LG	notexpressed transcripts all four species
1	187	9.32203	8.93043	43	2.14357	4.24959	23	1.14656	2.66309	68	3.38983	3.23093	36	1.79462	3.17165	2006	1819
2	55	3.28358	3.14565	39	2.32836	4.61593	24	1.43284	3.32801	50	2.98507	2.84515	29	1.73134	3.05982	1675	1620
3	26	2.51208	2.40655	13	1.25604	2.49007	28	2.70531	6.28356	38	3.6715	3.4994	36	3.47826	6.14717	1035	1009
4	99	3.73162	3.57487	109	4.10856	8.14514	55	2.07312	4.81519	150	5.65398	5.38895	56	2.11082	3.73047	2653	2554
5	123	4.43883	4.25236	89	3.21184	6.36741	35	1.26308	2.93373	104	3.75316	3.57723	52	1.87658	3.3165	2771	2648
6	128	4.23001	4.05231	83	2.74289	5.43774	63	2.08196	4.83571	102	3.37079	3.21278	80	2.64375	4.67234	3026	2898
7	212	5.31595	5.09264	113	2.8335	5.61736	65	1.62989	3.7857	213	5.34102	5.09067	67	1.68004	2.96916	3988	3776
8_24	113	4.49841	4.30944	44	1.75159	3.4725	35	1.39331	3.23621	117	4.65764	4.43932	52	2.07006	3.65845	2512	2399
9	51	3.65591	3.50234	40	2.86738	5.68454	25	1.79211	4.1625	53	3.79928	3.62119	36	2.58065	4.56081	1395	1344
10	61	4.95532	4.74716	16	1.29976	2.57674	36	2.92445	6.79255	46	3.7368	3.56164	52	4.22421	7.46549	1231	1170
11	140	4.93131	4.72416	52	1.83163	3.63117	51	1.79641	4.17247	186	6.5516	6.2445	69	2.43043	4.29533	2839	2699
12	188	6.82148	6.53492	107	3.88244	7.69686	33	1.19739	2.78114	129	4.6807	4.46129	98	3.55588	6.28435	2756	2568
13	84	3.06457	2.93584	76	2.77271	5.49685	21	0.766144	1.7795	105	3.83072	3.65116	65	2.3714	4.191	2741	2657
14	116	4.75995	4.55999	40	1.64136	3.25397	32	1.31309	3.04988	111	4.55478	4.34128	20	0.820681	1.4504	2437	2321
15	67	3.18592	3.05209	30	1.42653	2.82808	16	0.760818	1.76713	90	4.2796	4.079	112	5.32573	9.41222	2103	2036
16_21	78	3.4837	3.33735	28	1.25056	2.47921	42	1.87584	4.35696	94	4.1983	4.00151	63	2.81376	4.97279	2239	2161
17	150	6.65484	6.37528	49	2.17391	4.30974	57	2.52884	5.87367	186	8.252	7.86519	24	1.06477	1.88179	2254	2104
18	105	4.42851	4.24248	65	2.74146	5.43489	55	2.3197	5.3879	98	4.13328	3.93953	54	2.27752	4.02509	2371	2266
19	168	6.77693	6.49224	39	1.57322	3.11887	59	2.37999	5.52795	146	5.88947	5.61341	86	3.46914	6.13105	2479	2311
20	92	3.28103	3.1432	81	2.88873	5.72686	35	1.24822	2.8992	117	4.17261	3.97702	68	2.42511	4.28592	2804	2712
22	58	3.04782	2.91979	15	0.788229	1.56265	42	2.20704	5.12624	79	4.15134	3.95675	25	1.31372	2.32174	1903	1845
23	82	4.9697	4.76093	25	1.51515	3.00376	18	1.09091	2.53383	98	5.93939	5.66099	35	2.12121	3.74884	1650	1568
UNK	389	3.03551	2.90799	181	1.41241	2.80007	657	5.1268	11.9079	503	3.92509	3.7411	308	2.40343	4.24762	12815	12426
total/one percent		1.04385			0.504418			0.430538			1.04918			0.565831
	2196

## Sheet: Fisher's exact LG23 versus all
two-tailed Fisher's exact test for all pairwise comparisons for male-biased transcripts
	LG_1	LG_2	LG_3	LG_4	LG_5	LG_6	LG_7	LG_8_24	LG_9	LG_10	LG_11	LG_12	LG_13	LG_14	LG_15	LG_16_21	LG_17	LG_18	LG_19	LG_20	LG_22	LG_23
LG_1	NA	0.0200782	0.922952	0.879622	0.470635	0.211656	0.00373485	6.30043e-05	0.000651989	0.452094	0.0153739	0.000663573	0.824855	0.550449	1.77838e-05	0.0504382	0.160797	0.212559	0.939549	0.429624	0.689565	5.23538e-08
LG_2	0.0200782	NA	0.0734417	0.00730679	0.0637365	0.167545	0.95032	0.195861	0.259688	0.0062059	0.84111	0.476119	0.0240022	0.0674582	0.0847546	0.621062	0.313282	0.22272	0.0175371	0.076162	0.0541265	0.0034788
LG_3	0.922952	0.0734417	NA	0.778723	0.722391	0.44091	0.0381452	0.0024058	0.00742495	0.44068	0.085581	0.0117283	1	0.785082	0.000881215	0.166486	0.330515	0.425436	1	0.659133	0.92382	1.708e-05
LG_4	0.879622	0.00730679	0.778723	NA	0.311054	0.118987	0.000583109	5.25165e-06	0.000116883	0.587759	0.0043367	9.55403e-05	0.629479	0.362468	1.32412e-06	0.0194138	0.0808098	0.111672	0.722745	0.282016	0.54386	1.48263e-09
LG_5	0.470635	0.0637365	0.722391	0.311054	NA	0.574428	0.0171323	0.000302892	0.002453	0.17049	0.0666783	0.0034084	0.643554	0.946463	7.37182e-05	0.165558	0.421637	0.550028	0.540357	0.948541	0.827897	2.2717e-07
LG_6	0.211656	0.167545	0.44091	0.118987	0.574428	NA	0.0688113	0.00164179	0.00984028	0.0699433	0.194124	0.0151779	0.280767	0.560211	0.000493359	0.372202	0.796034	0.948964	0.239193	0.663716	0.443563	1.7806e-06
LG_7	0.00373485	0.95032	0.0381452	0.000583109	0.0171323	0.0688113	NA	0.112565	0.214568	0.00125513	0.710995	0.433732	0.0034679	0.0183381	0.0450095	0.492537	0.183574	0.122582	0.00311401	0.0236499	0.0181677	0.000577947
LG_8_24	6.30043e-05	0.195861	0.0024058	5.25165e-06	0.000302892	0.00164179	0.112565	NA	1	3.25011e-05	0.0679547	0.502375	4.17489e-05	0.000415606	0.641881	0.0451635	0.00971071	0.00489233	3.64116e-05	0.000408617	0.000497575	0.0604728
LG_9	0.000651989	0.259688	0.00742495	0.000116883	0.002453	0.00984028	0.214568	1	NA	0.00020109	0.129123	0.592188	0.000536361	0.00259367	0.68452	0.0954902	0.0267556	0.018151	0.000431141	0.00325782	0.00279171	0.0999095
LG_10	0.452094	0.0062059	0.44068	0.587759	0.17049	0.0699433	0.00125513	3.25011e-05	0.00020109	NA	0.00452724	0.000260553	0.33429	0.187559	1.01728e-05	0.0147656	0.0477936	0.059617	0.418103	0.147831	0.263707	5.98495e-08
LG_11	0.0153739	0.84111	0.085581	0.0043367	0.0666783	0.194124	0.710995	0.0679547	0.129123	0.00452724	NA	0.281564	0.0183318	0.0670995	0.0275451	0.756555	0.378148	0.261417	0.0153489	0.0780693	0.0583092	0.000363211
LG_12	0.000663573	0.476119	0.0117283	9.55403e-05	0.0034084	0.0151779	0.433732	0.502375	0.592188	0.000260553	0.281564	NA	0.000547438	0.003805	0.245284	0.182926	0.0497431	0.0284885	0.000494566	0.00432404	0.00387298	0.0106006
LG_13	0.824855	0.0240022	1	0.629479	0.643554	0.280767	0.0034679	4.17489e-05	0.000536361	0.33429	0.0183318	0.000547438	NA	0.681353	1.00336e-05	0.0598486	0.195264	0.279146	0.889832	0.554669	0.882372	2.11041e-08
LG_14	0.550449	0.0674582	0.785082	0.362468	0.946463	0.560211	0.0183381	0.000415606	0.00259367	0.187559	0.0670995	0.003805	0.681353	NA	0.000107981	0.153475	0.407135	0.493789	0.621632	0.893641	0.88127	2.99372e-07
LG_15	1.77838e-05	0.0847546	0.000881215	1.32412e-06	7.37182e-05	0.000493359	0.0450095	0.641881	0.68452	1.01728e-05	0.0275451	0.245284	1.00336e-05	0.000107981	NA	0.0168133	0.00271921	0.00147212	8.94119e-06	0.00010312	0.000140265	0.17405
LG_16_21	0.0504382	0.621062	0.166486	0.0194138	0.165558	0.372202	0.492537	0.0451635	0.0954902	0.0147656	0.756555	0.182926	0.0598486	0.153475	0.0168133	NA	0.589782	0.461322	0.0459354	0.189088	0.12849	0.000249889
LG_17	0.160797	0.313282	0.330515	0.0808098	0.421637	0.796034	0.183574	0.00971071	0.0267556	0.0477936	0.378148	0.0497431	0.195264	0.407135	0.00271921	0.589782	NA	0.891735	0.161821	0.464287	0.337644	2.79258e-05
LG_18	0.212559	0.22272	0.425436	0.111672	0.550028	0.948964	0.122582	0.00489233	0.018151	0.059617	0.261417	0.0284885	0.279146	0.493789	0.00147212	0.461322	0.891735	NA	0.237548	0.597552	0.420085	8.75968e-06
LG_19	0.939549	0.0175371	1	0.722745	0.540357	0.239193	0.00311401	3.64116e-05	0.000431141	0.418103	0.0153489	0.000494566	0.889832	0.621632	8.94119e-06	0.0459354	0.161821	0.237548	NA	0.49856	0.761598	1.91174e-08
LG_20	0.429624	0.076162	0.659133	0.282016	0.948541	0.663716	0.0236499	0.000408617	0.00325782	0.147831	0.0780693	0.00432404	0.554669	0.893641	0.00010312	0.189088	0.464287	0.597552	0.49856	NA	0.773142	3.61425e-07
LG_22	0.689565	0.0541265	0.92382	0.54386	0.827897	0.443563	0.0181677	0.000497575	0.00279171	0.263707	0.0583092	0.00387298	0.882372	0.88127	0.000140265	0.12849	0.337644	0.420085	0.761598	0.773142	NA	6.11443e-07
LG_23	5.23538e-08	0.0034788	1.708e-05	1.48263e-09	2.2717e-07	1.7806e-06	0.000577947	0.0604728	0.0999095	5.98495e-08	0.000363211	0.0106006	2.11041e-08	2.99372e-07	0.17405	0.000249889	2.79258e-05	8.75968e-06	1.91174e-08	3.61425e-07	6.11443e-07	NA
significant p_value threshold			0.05
bonferoni correction for multiple testing			231
significant p_value threshold after correction			0.00021645
Green values: significant after correction for multiple testing
Red values: not significant
Orange values: significant before correction but not after
Two-tailed Fisher's exact test comparing male-specific transcripts on LG23 with male-specific transcripts on all other LGs
	LG23	all other LGs
expressed	138	2493
not-expressed	1512	46725
p-value = 3.438e-08
alternative hypothesis: true odds ratio is not equal to 1
95 percent confidence interval:
1.419841 2.047622
sample estimates:
odds ratio
1.7106

## Sheet: Fisher's exact LG1 versus all
two-tailed Fisher's exact test for all pairwise comparisons for female-biased transcripts
	LG_1	LG_2	LG_3	LG_4	LG_5	LG_6	LG_7	LG_8_24	LG_9	LG_10	LG_11	LG_12	LG_13	LG_14	LG_15	LG_16_21	LG_17	LG_18	LG_19	LG_20	LG_22	LG_23
LG_1	NA	4.6215e-14	6.7841e-14	5.1639e-15	2.47245e-11	7.9956e-13	9.44972e-09	1.24664e-10	4.89934e-11	4.46365e-06	3.28853e-09	0.00186775	6.64578e-20	2.41236e-09	1.43387e-16	3.11125e-15	0.00142695	1.15576e-10	0.0018247	2.07961e-18	1.26605e-16	4.21815e-07
LG_2	4.6215e-14	NA	0.296174	0.449944	0.0583829	0.115526	0.000937342	0.0536427	0.619969	0.0271089	0.00800297	2.70807e-07	0.722554	0.0210141	0.926244	0.78929	2.01392e-06	0.0715316	5.29648e-07	1	0.702486	0.0146443
LG_3	6.7841e-14	0.296174	NA	0.0685828	0.00623638	0.0109275	7.31704e-05	0.0055589	0.127877	0.00286462	0.000843679	5.42635e-08	0.447487	0.00189727	0.315697	0.163357	2.61382e-07	0.00660724	9.78106e-08	0.246967	0.486963	0.00163995
LG_4	5.1639e-15	0.449944	0.0685828	NA	0.193398	0.342923	0.00297366	0.182435	0.93048	0.0824705	0.0340035	4.03033e-07	0.200874	0.0700537	0.339964	0.700944	4.30204e-06	0.223812	1.09395e-06	0.377239	0.217945	0.051113
LG_5	2.47245e-11	0.0583829	0.00623638	0.193398	NA	0.698916	0.110584	0.946872	0.251156	0.462943	0.41164	0.000141082	0.00861116	0.595903	0.0251321	0.0957336	0.000702988	1	0.000223901	0.0260115	0.0166009	0.416948
LG_6	7.9956e-13	0.115526	0.0109275	0.342923	0.698916	NA	0.0377823	0.643628	0.411751	0.324576	0.210948	1.68858e-05	0.0206285	0.356767	0.0632325	0.17263	0.000108317	0.736132	4.13107e-05	0.0631645	0.0379509	0.267653
LG_7	9.44972e-09	0.000937342	7.31704e-05	0.00297366	0.110584	0.0377823	NA	0.144406	0.0139671	0.660742	0.505375	0.0117537	7.00829e-06	0.3501	0.00013444	0.000877871	0.0321243	0.121497	0.0166627	6.12469e-05	7.8501e-05	0.644981
LG_8_24	1.24664e-10	0.0536427	0.0055589	0.182435	0.946872	0.643628	0.144406	NA	0.243624	0.563077	0.478101	0.000281568	0.00704634	0.684976	0.0220836	0.0763179	0.00117962	0.944766	0.000563136	0.0224343	0.0144722	0.500122
LG_9	4.89934e-11	0.619969	0.127877	0.93048	0.251156	0.411751	0.0139671	0.243624	NA	0.101171	0.0696949	2.14469e-05	0.310079	0.118171	0.44625	0.782862	9.53024e-05	0.271467	4.46835e-05	0.528169	0.375015	0.0905769
LG_10	4.46365e-06	0.0271089	0.00286462	0.0824705	0.462943	0.324576	0.660742	0.563077	0.101171	NA	1	0.0278596	0.00442174	0.806859	0.0116145	0.0374546	0.0449978	0.502828	0.0298326	0.0121026	0.00728111	1
LG_11	3.28853e-09	0.00800297	0.000843679	0.0340035	0.41164	0.210948	0.505375	0.478101	0.0696949	1	NA	0.00302985	0.00037844	0.797334	0.00250247	0.0119983	0.00883883	0.430444	0.00467158	0.00199026	0.00140923	0.943235
LG_12	0.00186775	2.70807e-07	5.42635e-08	4.03033e-07	0.000141082	1.68858e-05	0.0117537	0.000281568	2.14469e-05	0.0278596	0.00302985	NA	9.53661e-11	0.00166685	1.17846e-08	1.19932e-07	0.821147	0.000225652	0.956218	1.32711e-09	7.05693e-09	0.0135826
LG_13	6.64578e-20	0.722554	0.447487	0.200874	0.00861116	0.0206285	7.00829e-06	0.00704634	0.310079	0.00442174	0.00037844	9.53661e-11	NA	0.00183463	0.803168	0.422655	3.21656e-09	0.0113624	3.62836e-10	0.701798	1	0.00182603
LG_14	2.41236e-09	0.0210141	0.00189727	0.0700537	0.595903	0.356767	0.3501	0.684976	0.118171	0.806859	0.797334	0.00166685	0.00183463	NA	0.00795471	0.0330604	0.00539362	0.629809	0.00269213	0.00693842	0.00487298	0.766863
LG_15	1.43387e-16	0.926244	0.315697	0.339964	0.0251321	0.0632325	0.00013444	0.0220836	0.44625	0.0116145	0.00250247	1.17846e-08	0.803168	0.00795471	NA	0.612668	1.32571e-07	0.0352008	2.69301e-08	0.870946	0.855741	0.00685844
LG_16_21	3.11125e-15	0.78929	0.163357	0.700944	0.0957336	0.17263	0.000877871	0.0763179	0.782862	0.0374546	0.0119983	1.19932e-07	0.422655	0.0330604	0.612668	NA	1.19455e-06	0.11285	3.61917e-07	0.695382	0.484161	0.0222533
LG_17	0.00142695	2.01392e-06	2.61382e-07	4.30204e-06	0.000702988	0.000108317	0.0321243	0.00117962	9.53024e-05	0.0449978	0.00883883	0.821147	3.21656e-09	0.00539362	1.32571e-07	1.19455e-06	NA	0.000989012	0.907475	2.87463e-08	6.6618e-08	0.0283755
LG_18	1.15576e-10	0.0715316	0.00660724	0.223812	1	0.736132	0.121497	0.944766	0.271467	0.502828	0.430444	0.000225652	0.0113624	0.629809	0.0352008	0.11285	0.000989012	NA	0.000464334	0.0344081	0.019772	0.446723
LG_19	0.0018247	5.29648e-07	9.78106e-08	1.09395e-06	0.000223901	4.13107e-05	0.0166627	0.000563136	4.46835e-05	0.0298326	0.00467158	0.956218	3.62836e-10	0.00269213	2.69301e-08	3.61917e-07	0.907475	0.000464334	NA	4.85551e-09	1.73603e-08	0.0195655
LG_20	2.07961e-18	1	0.246967	0.377239	0.0260115	0.0631645	6.12469e-05	0.0224343	0.528169	0.0121026	0.00199026	1.32711e-09	0.701798	0.00693842	0.870946	0.695382	2.87463e-08	0.0344081	4.85551e-09	NA	0.673455	0.00632575
LG_22	1.26605e-16	0.702486	0.486963	0.217945	0.0166009	0.0379509	7.8501e-05	0.0144722	0.375015	0.00728111	0.00140923	7.05693e-09	1	0.00487298	0.855741	0.484161	6.6618e-08	0.019772	1.73603e-08	0.673455	NA	0.00418137
LG_23	4.21815e-07	0.0146443	0.00163995	0.051113	0.416948	0.267653	0.644981	0.500122	0.0905769	1	0.943235	0.0135826	0.00182603	0.766863	0.00685844	0.0222533	0.0283755	0.446723	0.0195655	0.00632575	0.00418137	NA
significant p_value threshold			0.05
bonferoni correction for multiple testing			231
significant p_value threshold after correction			0.00021645
Green values: significant after correction for multiple testing
Red values: not significant
Orange values: significant before correction but not after
two-tailed Fisher's exact test comparing female-specific transcripts on LG1 with female-specific transcripts on all other LGs
	LG1	all other LGs
expressed	187	2196
not-expressed	1819	46666
p-value < 2.2e-16
alternative hypothesis: true odds ratio is not equal to 1
95 percent confidence interval:
1.858012 2.556997
sample estimates:
odds ratio
2.18452
